# Supplementary material for: 7,8-Dihydroxyflavone modulates bone formation and resorption and ameliorates ovariectomy-induced osteoporosis
Source: eLife. 2021 Jul 6;10:e64872. doi: 10.7554/eLife.64872 (PMC8285109; doi:10.7554/eLife.64872)
Supplement: Figure 1—source data 2. — The folder named ‘40×’ contains the images at a magnification of 40. The folder named ‘100×’ contains the images at a magnification of 100. [file elife-64872-fig1-data2.zip]

Archive with 11 entries (8 files):
- Figure 1-source data 2/
- Figure 1-source data 2/100×/
- Figure 1-source data 2/100×/0.5μM.png
- Figure 1-source data 2/100×/0.png
- Figure 1-source data 2/100×/1μM.png
- Figure 1-source data 2/100×/5μM.png
- Figure 1-source data 2/40×/
- Figure 1-source data 2/40×/0.5 μM.png
- Figure 1-source data 2/40×/0.png
- Figure 1-source data 2/40×/1 μM.png
- Figure 1-source data 2/40×/5 μM.png
