# Supplementary material for: 7,8-Dihydroxyflavone modulates bone formation and resorption and ameliorates ovariectomy-induced osteoporosis
Source: eLife. 2021 Jul 6;10:e64872. doi: 10.7554/eLife.64872 (PMC8285109; doi:10.7554/eLife.64872)
Supplement: Figure 2—source data 1. — The folders named ‘Figure 2A’, ‘Figure 2F ’, and ‘Figure 2J ’ contain the original images in Figure 2A, Figure 2F, and Figure 2J, respectively (the individual file name containing ‘(labeled)’ is blot with the relevant bands labeled by a red outline). [file elife-64872-fig2-data1.zip]

Archive with 26 entries (22 files):
- Figure 2-source data 1/
- Figure 2-source data 1/Figure 2A/
- Figure 2-source data 1/Figure 2A/GAPDH (labelled).jpg
- Figure 2-source data 1/Figure 2A/GAPDH.jpg
- Figure 2-source data 1/Figure 2A/GSK3β (labelled).jpg
- Figure 2-source data 1/Figure 2A/GSK3β.jpg
- Figure 2-source data 1/Figure 2A/p-GSK3β (labelled).jpg
- Figure 2-source data 1/Figure 2A/p-GSK3β.jpg
- Figure 2-source data 1/Figure 2F/
- Figure 2-source data 1/Figure 2F/GAPDH (labelled).jpg
- Figure 2-source data 1/Figure 2F/GAPDH.jpg
- Figure 2-source data 1/Figure 2F/Osterix (labelled).jpg
- Figure 2-source data 1/Figure 2F/Osterix.jpg
- Figure 2-source data 1/Figure 2F/Runx2 (labelled).jpg
- Figure 2-source data 1/Figure 2F/Runx2.jpg
- Figure 2-source data 1/Figure 2F/β-catenin (labelled).jpg
- Figure 2-source data 1/Figure 2F/β-catenin.jpg
- Figure 2-source data 1/Figure 2J/
- Figure 2-source data 1/Figure 2J/GAPDH (labelled).jpg
- Figure 2-source data 1/Figure 2J/GAPDH.jpg
- Figure 2-source data 1/Figure 2J/Osterix (labelled).jpg
- Figure 2-source data 1/Figure 2J/Osterix.jpg
- Figure 2-source data 1/Figure 2J/RUNX2  (labelled).jpg
- Figure 2-source data 1/Figure 2J/RUNX2.jpg
- Figure 2-source data 1/Figure 2J/β-catenin (labelled).jpg
- Figure 2-source data 1/Figure 2J/β-catenin.jpg
