# Supplementary material for: 7,8-Dihydroxyflavone modulates bone formation and resorption and ameliorates ovariectomy-induced osteoporosis
Source: eLife. 2021 Jul 6;10:e64872. doi: 10.7554/eLife.64872 (PMC8285109; doi:10.7554/eLife.64872)
Supplement: Figure 2—figure supplement 2—source data 1. — The individual file name containing ‘(labeled)’ is blot with the relevant bands labeled by a red outline. [file elife-64872-fig2-figsupp2-data1.zip]

Archive with 9 entries (8 files):
- Figure 2-figure supplement 2-source data 1/
- Figure 2-figure supplement 2-source data 1/GAPDH (labelled).jpg
- Figure 2-figure supplement 2-source data 1/GAPDH.jpg
- Figure 2-figure supplement 2-source data 1/p-Smad2 (labelled).jpg
- Figure 2-figure supplement 2-source data 1/p-Smad2.jpg
- Figure 2-figure supplement 2-source data 1/Smad2 (labelled).jpg
- Figure 2-figure supplement 2-source data 1/Smad2.jpg
- Figure 2-figure supplement 2-source data 1/TAK1 (labelled).jpg
- Figure 2-figure supplement 2-source data 1/TAK1.jpg
