# Supplementary material for: 7,8-Dihydroxyflavone modulates bone formation and resorption and ameliorates ovariectomy-induced osteoporosis
Source: eLife. 2021 Jul 6;10:e64872. doi: 10.7554/eLife.64872 (PMC8285109; doi:10.7554/eLife.64872)
Supplement: Figure 3—source data 1. — The folders named ‘Figure 3C’, ‘Figure 3D’, ‘Figure 3E’, ‘Figure 3F’ and ‘Figure 3G’ contain the original images in Figure 3C, Figure 3D, Figure 3E, Figure 3F and Figure 3G, respectively (the individual file name containing ‘(labeled)’ is blot with the relevant bands labeled by a red outline). [file elife-64872-fig3-data1.zip]

Archive with 30 entries (24 files):
- Figure 3-source data 1/
- Figure 3-source data 1/Figure 3C/
- Figure 3-source data 1/Figure 3C/GAPDH (labelled).jpg
- Figure 3-source data 1/Figure 3C/GAPDH.jpg
- Figure 3-source data 1/Figure 3C/p-TrkB (labelled).jpg
- Figure 3-source data 1/Figure 3C/p-TrkB.jpg
- Figure 3-source data 1/Figure 3C/TrkB (labelled).jpg
- Figure 3-source data 1/Figure 3C/TrkB.jpg
- Figure 3-source data 1/Figure 3D/
- Figure 3-source data 1/Figure 3D/GAPDH (labelled).jpg
- Figure 3-source data 1/Figure 3D/GAPDH.jpg
- Figure 3-source data 1/Figure 3D/GSK3β (labelled).jpg
- Figure 3-source data 1/Figure 3D/GSK3β.jpg
- Figure 3-source data 1/Figure 3D/p-GSK3β (labelled).jpg
- Figure 3-source data 1/Figure 3D/p-GSK3β.jpg
- Figure 3-source data 1/Figure 3E/
- Figure 3-source data 1/Figure 3E/GAPDH (labelled).jpg
- Figure 3-source data 1/Figure 3E/GAPDH.jpg
- Figure 3-source data 1/Figure 3E/β-catenin (labelled).jpg
- Figure 3-source data 1/Figure 3E/β-catenin.jpg
- Figure 3-source data 1/Figure 3F/
- Figure 3-source data 1/Figure 3F/GAPDH (labelled).jpg
- Figure 3-source data 1/Figure 3F/GAPDH.jpg
- Figure 3-source data 1/Figure 3F/Runx2 (labelled).jpg
- Figure 3-source data 1/Figure 3F/Runx2.jpg
- Figure 3-source data 1/Figure 3G/
- Figure 3-source data 1/Figure 3G/GAPDH (labelled).jpg
- Figure 3-source data 1/Figure 3G/GAPDH.jpg
- Figure 3-source data 1/Figure 3G/Osterix (labelled).jpg
- Figure 3-source data 1/Figure 3G/Osterix.jpg
