# Supplementary material for: 7,8-Dihydroxyflavone modulates bone formation and resorption and ameliorates ovariectomy-induced osteoporosis
Source: eLife. 2021 Jul 6;10:e64872. doi: 10.7554/eLife.64872 (PMC8285109; doi:10.7554/eLife.64872)
Supplement: Figure 4—source data 1. — The folder named ‘7,8-DHF’ contains micrographs of cells with or without 7,8-DHF treatment (individual files are named by the concentration of 7,8-DHF). The folder named ‘BDNF’ contains micrographs of cells with or without BDNF treatment (individual files are named by the concentration of BDNF). [file elife-64872-fig4-data1.zip]

Archive with 27 entries (24 files):
- Figure 4-source data 1/
- Figure 4-source data 1/7,8-DHF/
- Figure 4-source data 1/7,8-DHF/0 (1).jpg
- Figure 4-source data 1/7,8-DHF/0 (2).jpg
- Figure 4-source data 1/7,8-DHF/0 (3).jpg
- Figure 4-source data 1/7,8-DHF/0.5 μM  (2).jpg
- Figure 4-source data 1/7,8-DHF/0.5 μM  (3).jpg
- Figure 4-source data 1/7,8-DHF/0.5 μM (1).jpg
- Figure 4-source data 1/7,8-DHF/1 μM (1).jpg
- Figure 4-source data 1/7,8-DHF/1 μM (2).jpg
- Figure 4-source data 1/7,8-DHF/1 μM (3).jpg
- Figure 4-source data 1/7,8-DHF/5 μM (1).jpg
- Figure 4-source data 1/7,8-DHF/5 μM (2).jpg
- Figure 4-source data 1/7,8-DHF/5 μM (3).jpg
- Figure 4-source data 1/BDNF/
- Figure 4-source data 1/BDNF/0 (1).jpg
- Figure 4-source data 1/BDNF/0 (2).jpg
- Figure 4-source data 1/BDNF/0 (3).jpg
- Figure 4-source data 1/BDNF/100 ng·mL-1 (1).jpg
- Figure 4-source data 1/BDNF/100 ng·mL-1 (2).jpg
- Figure 4-source data 1/BDNF/100 ng·mL-1 (3).jpg
- Figure 4-source data 1/BDNF/25 ng·mL-1 (1).jpg
- Figure 4-source data 1/BDNF/25 ng·mL-1 (2).jpg
- Figure 4-source data 1/BDNF/25 ng·mL-1 (3).jpg
- Figure 4-source data 1/BDNF/50 ng·mL-1 (1).jpg
- Figure 4-source data 1/BDNF/50 ng·mL-1 (2).jpg
- Figure 4-source data 1/BDNF/50 ng·mL-1 (3).jpg
