# Supplementary material for: 7,8-Dihydroxyflavone modulates bone formation and resorption and ameliorates ovariectomy-induced osteoporosis
Source: eLife. 2021 Jul 6;10:e64872. doi: 10.7554/eLife.64872 (PMC8285109; doi:10.7554/eLife.64872)
Supplement: Figure 4—source data 2. — The individual file name containing ‘(labeled)’ is blot with the relevant bands labeled by a red outline. [file elife-64872-fig4-data2.zip]

Archive with 7 entries (6 files):
- Figure 4-source data 2/
- Figure 4-source data 2/Adamts5 (labelled).jpg
- Figure 4-source data 2/Adamts5.jpg
- Figure 4-source data 2/GAPDH (labelled).jpg
- Figure 4-source data 2/GAPDH.jpg
- Figure 4-source data 2/MMP-9 (labelled).jpg
- Figure 4-source data 2/MMP-9.jpg
