# Supplementary material for: 7,8-Dihydroxyflavone modulates bone formation and resorption and ameliorates ovariectomy-induced osteoporosis
Source: eLife. 2021 Jul 6;10:e64872. doi: 10.7554/eLife.64872 (PMC8285109; doi:10.7554/eLife.64872)
Supplement: Figure 5—source data 2. — The folders named ‘SHAM’, ‘OVX’, ‘OVX-L’, and ‘OVX-H’ contain the original images in Figure 5D. [file elife-64872-fig5-data2.zip]

Archive with 17 entries (12 files):
- Figure 5-source data 2/
- Figure 5-source data 2/OVX/
- Figure 5-source data 2/OVX/OVX-1.png
- Figure 5-source data 2/OVX/OVX-2.png
- Figure 5-source data 2/OVX/OVX-3.png
- Figure 5-source data 2/OVX-H/
- Figure 5-source data 2/OVX-H/OVX-H-1.png
- Figure 5-source data 2/OVX-H/OVX-H-2.png
- Figure 5-source data 2/OVX-H/OVX-H-3.png
- Figure 5-source data 2/OVX-L/
- Figure 5-source data 2/OVX-L/OVX-L-1.png
- Figure 5-source data 2/OVX-L/OVX-L-2.png
- Figure 5-source data 2/OVX-L/OVX-L-3.png
- Figure 5-source data 2/SHAM/
- Figure 5-source data 2/SHAM/SHAM-1.png
- Figure 5-source data 2/SHAM/SHAM-2.png
- Figure 5-source data 2/SHAM/SHAM-3.png
